# Supplementary material for: Methanotroph-methylotroph lipid adaptations to changing environmental conditions
Source: Front Microbiol. 2025 Feb 7;16:1532719. doi: 10.3389/fmicb.2025.1532719 (PMC11844350; doi:10.3389/fmicb.2025.1532719)
Supplement: Supplementary file 2 [file Table_1.XLSX]

## Sheet: Table1_Enrichment_BHPs
Table 1. BHP data for Methylobacter-Methylotenera enrichment culture experiments. All results are reported as response units per liter.
Sample ID	Experiment	Type	Temperature (°C)	CH4 (%)	NaCl (g/L)	adenosylhopane	2Me-adenosylhopaneHG-diMe	aminotriol	Δ6-aminotriol	Δ11- aminotriol	C14:0-N-acyl-aminotriol	C16:0-N-acyl-aminotriol	C16:1-N-acyl-aminotriol	aminotetrol	aminopentol	unsaturated aminopentol	C14:0-N-acyl-aminopentol	C16:0-N-acyl-aminopentol	C16:1-N-acyl-aminopentol	C16:1-N-acyl-aminopentol	C16:1-N-acyl-aminopentol	methylcarbamate-aminotriol	methylcarbamate-aminotetrol	methylcarbamate-aminopentol	ethylcarbamate-aminotriol	ethylcarbamate-aminotetrol	ethylcarbamate-aminopentol	ethenolamine-BHT	ethenolamine-BHhexol	formylated-aminotriol	formylated aminopentol	aminohexol I	aminohexol II	oxazinone-aminotriol	dioxanone-methylaminotriol I	dioxanone-methylaminotriol II	unknown composite m/z 618
m/z						662.5	704.547	546.488	544.472	544.472	756.686	784.718	782.702	562.483	578.478	576.462	788.676	816.708	814.692	814.692	814.692	604.494	620.488	636.483	618.509	620.488	634.504	588.499	620.488	574.483	606.473	594.473	594.473	572.467	586.483	586.483	618.473
tr (min)						21.7656	25.25	17.52	15.4668	15.88	33.91	37.41	34.4427	16.3047	14.6929	13.5094	27.4931	30.8217	28.0449	28.1694	29.1852	20.8919	18.955	16.8693	21.37	19.16	17.05	20.3981	16.5527	20.28	16.44	13.0819	13.9387	20.82	21.52	22.5414	16.25
MOB_TEMP4_T0	Temperature	Time 0	T0	T0	T0	8.9752e+09	5.44866e+07	2.14946e+12	5.17849e+09	1.67848e+11	4.25671e+08	5.64617e+08	6.32616e+09	3.18249e+11	2.15339e+12	1.33601e+11	4.57281e+08	2.80769e+08	1.99431e+09	0	0	7.80617e+09	0	9.90172e+08	0	0	0	2.65748e+09	3.65226e+08	1.77124e+09	4.39687e+08	7.54007e+09	6.74725e+09	5.01842e+08	0	0	0
MOB_TEMP4_EXP_A	Temperature	Experimental	4	5	0	2.53256e+09	1.83046e+08	2.46825e+12	2.44419e+09	5.07832e+10	2.58111e+08	4.44189e+08	3.26742e+09	3.35044e+11	1.82461e+12	4.70046e+10	1.93456e+08	9.24385e+07	1.04271e+09	0	4.86483e+08	7.35353e+09	2.17562e+08	0	0	0	0	2.61103e+09	0	1.38827e+09	0	2.50277e+09	7.93612e+09	6.12648e+08	0	0	0
MOB_TEMP4_EXP_B	Temperature	Experimental	4	5	0	4.92342e+09	2.39251e+08	3.93463e+12	4.07915e+09	8.2536e+10	4.71556e+08	1.3369e+08	6.10616e+09	5.35605e+11	2.81976e+12	6.29406e+10	2.55536e+08	1.31503e+08	1.8174e+09	0	6.35121e+08	1.13801e+10	3.2213e+08	0	0	0	0	4.28407e+09	0	2.42005e+09	0	3.46298e+09	1.26721e+10	1.13034e+09	0	0	0
MOB_TEMP4_EXP_C	Temperature	Experimental	4	5	0	1.57055e+09	2.00478e+08	2.23167e+12	2.56326e+09	5.70067e+10	2.15729e+08	3.09153e+08	2.56365e+09	2.79621e+11	1.54429e+12	3.80675e+10	1.46547e+08	9.30075e+07	9.15956e+08	0	2.95135e+08	5.72748e+09	1.29655e+08	0	0	0	0	2.73314e+09	0	1.40392e+09	0	1.87223e+09	5.88106e+09	6.93483e+08	0	0	0
MOB_TEMP4_HK_A	Temperature	Heat Killed	4	5	0	7.90589e+08	7.47442e+08	2.59956e+11	2.7918e+08	1.27369e+10	9.04978e+08	1.6656e+09	9.29858e+09	3.17173e+11	1.96332e+11	8.37959e+09	9.59059e+08	1.04146e+09	6.30457e+09	0	2.06361e+08	2.18437e+09	8.26098e+07	1.18625e+09	0	0	0	2.68165e+09	2.01626e+09	4.2906e+09	3.10134e+09	0	0	2.28325e+08	2.50587e+08	0	0
MOB_TEMP4_HK_B	Temperature	Heat Killed	4	5	0	3.29315e+09	2.24472e+09	1.00075e+12	2.61883e+09	5.42532e+10	4.28047e+09	6.52352e+09	3.81881e+10	1.2931e+11	8.03453e+11	9.10963e+10	3.36867e+09	4.02574e+09	2.72795e+10	0	3.86594e+09	1.87784e+09	0	8.3262e+08	0	0	0	3.79691e+09	2.98838e+09	1.11309e+10	6.7171e+09	1.92975e+09	1.61778e+09	3.51772e+08	0	0	0
MOB_TEMP4_HK_C	Temperature	Heat Killed	4	5	0	1.39207e+09	2.15723e+09	3.60902e+11	3.80664e+08	1.82413e+10	1.42568e+09	2.98459e+09	1.18029e+10	3.94368e+10	2.49684e+11	1.23363e+10	1.19771e+09	1.2645e+09	8.21435e+09	0	2.07755e+08	5.0006e+09	1.86209e+08	2.91717e+09	0	0	0	5.76623e+09	4.3744e+09	8.5312e+09	5.84604e+09	3.73933e+08	1.44408e+08	4.56213e+08	1.20082e+09	0	0
MOB_TEMP4_UN_A	Temperature	Unamended	4	0	0	9.05346e+08	3.24184e+08	4.92347e+11	4.15122e+08	2.75371e+10	2.0155e+07	2.90918e+07	3.50161e+08	6.67474e+10	4.07339e+11	2.17079e+10	0	2.82542e+07	2.13106e+08	0	8.06479e+07	1.27286e+09	4.37739e+07	8.40283e+08	0	0	0	6.24619e+08	5.32509e+08	2.2699e+08	2.18277e+08	6.46284e+08	6.44674e+08	1.29225e+08	0	0	0
MOB_TEMP4_UN_B	Temperature	Unamended	4	0	0	5.6429e+09	2.67245e+09	5.09189e+11	3.71935e+08	4.02968e+10	4.18802e+08	1.25286e+09	8.97923e+09	5.26542e+10	3.01993e+11	2.0163e+10	2.54116e+08	3.4586e+08	2.46661e+09	0	0	1.52124e+10	6.06867e+08	3.53397e+09	0	0	0	8.49374e+09	3.40408e+09	6.88833e+09	3.75432e+09	3.69778e+08	3.73883e+08	1.6566e+09	0	0	0
MOB_TEMP4_UN_C	Temperature	Unamended	4	0	0	1.64075e+09	1.00886e+09	2.23596e+11	1.56688e+08	1.35183e+10	1.46594e+08	3.19306e+08	3.33513e+09	2.56339e+10	1.69828e+11	7.97854e+09	8.83342e+07	1.24903e+08	1.17569e+09	0	0	3.62118e+09	1.65232e+08	1.59571e+09	0	0	0	3.27157e+09	2.31289e+09	9.62338e+08	7.72571e+08	2.1347e+08	0	3.80999e+08	0	0	0
MOB_TEMP20_T0	Temperature	Time 0	T0	T0	T0	5.35397e+09	7.71808e+07	1.35166e+12	1.44366e+09	1.08176e+11	1.85194e+08	1.9104e+08	2.05644e+09	1.97642e+11	1.42852e+12	8.0486e+10	2.5051e+08	1.60534e+08	1.23143e+09	0	7.98372e+08	3.91411e+09	1.77043e+08	8.35661e+08	0	0	0	1.17411e+09	5.95046e+08	1.36443e+09	1.02161e+09	3.84362e+09	3.33053e+09	5.52811e+08	0	0	0
MOB_TEMP20_EXP_A	Temperature	Experimental	20	5	0	1.6812e+10	0	3.28452e+12	4.65884e+09	6.07099e+10	4.70531e+08	4.604e+08	4.2291e+09	5.23328e+11	4.26252e+12	4.21125e+10	1.05541e+09	5.67635e+08	3.3961e+09	0	2.32825e+09	9.34517e+09	1.90814e+08	2.6776e+09	0	0	0	2.86363e+09	5.94329e+08	2.19676e+09	1.57414e+09	1.68814e+10	8.45731e+09	1.37978e+09	0	0	0
MOB_TEMP20_EXP_B	Temperature	Experimental	20	5	0	2.04144e+10	0	5.75585e+12	8.07734e+09	9.15868e+10	8.7201e+08	7.1786e+08	7.12653e+09	9.10682e+11	7.19141e+12	8.02949e+10	1.81272e+09	9.76778e+08	5.62263e+09	0	3.80646e+09	1.13838e+10	5.34965e+08	3.92874e+09	0	0	0	3.66379e+09	2.47657e+09	3.34722e+09	3.49873e+09	2.95072e+10	1.55256e+10	1.50263e+09	0	0	0
MOB_TEMP20_EXP_C	Temperature	Experimental	20	5	0	1.68038e+10	0	5.86235e+12	7.4091e+09	9.53348e+10	4.92686e+08	5.45007e+08	3.7683e+09	9.23258e+11	7.09406e+12	7.41293e+10	1.30951e+09	6.76657e+08	3.58082e+09	0	3.52994e+09	4.77425e+09	2.08126e+08	1.33983e+09	0	0	0	1.39127e+09	3.87147e+08	1.6417e+09	1.51932e+09	2.63457e+10	1.32964e+10	1.09389e+08	0	0	0
MOB_TEMP20_HK_A	Temperature	Heat Killed	20	5	0	8.36362e+08	3.89942e+07	4.16972e+11	3.73495e+08	2.11717e+10	1.27521e+09	1.46672e+09	1.37518e+10	5.4826e+10	3.42688e+11	1.74976e+10	1.61557e+09	1.15983e+09	1.08441e+10	0	1.9586e+09	1.28085e+09	0	8.05306e+08	0	0	0	1.2935e+09	1.22049e+09	1.85311e+09	1.47402e+09	6.5325e+08	6.22549e+08	0	3.82298e+08	0	0
MOB_TEMP20_HK_B	Temperature	Heat Killed	20	5	0	1.02831e+09	8.01821e+07	5.37545e+11	4.64981e+08	2.68847e+10	1.86778e+09	2.10031e+09	1.96999e+10	6.54005e+10	4.35207e+11	1.75463e+10	2.22015e+09	1.70536e+09	1.51661e+10	0	1.6092e+09	2.37193e+09	9.81419e+07	1.52314e+09	0	0	0	2.8907e+09	2.75152e+09	3.94082e+09	3.28524e+09	6.35942e+08	6.09865e+08	0	3.77877e+09	0	0
MOB_TEMP20_HK_C	Temperature	Heat Killed	20	5	0	8.43243e+08	0	5.76598e+11	3.7088e+08	2.12965e+10	1.53474e+09	1.84529e+09	1.74018e+10	6.10072e+10	4.76736e+11	1.34059e+10	1.91189e+09	1.54341e+09	1.25155e+10	0	9.03709e+08	2.17413e+09	4.39328e+07	2.13018e+09	0	0	0	2.22534e+09	1.94521e+09	3.04834e+09	2.66016e+09	5.38515e+08	4.63764e+08	0	2.97519e+09	0	0
MOB_TEMP20_UN_A	Temperature	Unamended	20	0	0	2.18426e+09	1.06626e+08	1.16553e+12	1.91939e+09	5.35231e+10	1.365e+08	1.32274e+08	2.82917e+08	1.60012e+11	1.02483e+12	4.18013e+10	2.62925e+08	8.01214e+07	7.59826e+08	0	4.2703e+08	2.77197e+09	1.26387e+08	2.4166e+09	0	0	0	1.03872e+09	8.68621e+08	1.3751e+09	1.48199e+09	1.74499e+09	1.47994e+09	0	0	0	0
MOB_TEMP20_UN_B	Temperature	Unamended	20	0	0	1.77845e+09	1.11347e+08	2.89076e+11	3.20499e+08	1.56189e+10	3.29543e+08	6.11361e+08	2.90452e+09	2.74977e+10	1.62912e+11	8.32916e+09	2.48047e+08	2.46772e+08	1.35092e+09	0	0	2.12696e+09	8.00336e+07	8.8596e+08	0	0	1.33535e+09	1.54117e+09	3.31739e+08	2.18961e+09	1.31649e+09	2.16401e+08	2.34777e+08	0	0	0	0
MOB_TEMP20_UN_C	Temperature	Unamended	20	0	0	1.77939e+09	0	7.50651e+11	3.77859e+08	2.968e+10	0	0	0	8.52765e+10	6.03933e+11	1.6248e+10	0	0	9.64047e+08	0	0	2.78133e+09	0	2.67221e+09	0	0	0	1.65721e+09	1.62135e+09	3.88606e+09	3.43661e+09	7.55218e+08	4.50458e+08	0	5.96684e+09	0	0
MOB_TEMP30_T0	Temperature	Time 0	T0	T0	T0	1.11866e+10	1.66529e+08	2.86176e+12	3.27373e+09	2.32783e+11	3.29415e+08	2.48873e+08	2.91407e+09	4.23238e+11	2.72562e+12	1.58578e+11	5.41314e+08	2.4471e+08	2.03164e+09	0	1.37376e+09	6.30777e+09	1.98017e+08	1.75094e+09	0	0	0	1.78391e+09	0	1.20251e+09	9.24247e+08	7.84254e+09	7.25153e+09	6.34756e+09	0	0	0
MOB_TEMP30_EXP_A	Temperature	Experimental	30	5	0	8.21758e+10	1.53663e+08	4.43179e+11	0	0	4.30069e+09	4.81488e+09	2.62617e+10	4.7153e+10	6.7596e+11	4.97014e+09	6.47014e+09	3.84839e+09	2.46993e+10	0	0	1.63416e+10	5.15535e+08	7.21247e+09	0	0	0	2.41403e+09	9.97332e+08	3.38656e+09	3.30902e+09	5.79437e+09	6.72867e+08	0	0	0	0
MOB_TEMP30_EXP_B	Temperature	Experimental	30	5	0	6.8686e+10	7.34211e+07	6.26299e+11	0	3.34783e+09	2.78235e+09	2.89481e+09	1.53527e+10	5.76938e+10	9.19247e+11	5.21406e+09	4.35271e+09	2.80382e+09	1.55458e+10	0	0	9.14655e+09	4.044e+08	2.59032e+09	0	0	0	4.58258e+09	1.59512e+09	3.19085e+09	3.98211e+09	6.17551e+09	7.57338e+08	4.8232e+08	0	0	0
MOB_TEMP30_EXP_C	Temperature	Experimental	30	5	0	4.4201e+10	9.88379e+07	9.08322e+11	0	8.53829e+09	1.75909e+09	1.97249e+09	7.35299e+09	1.70467e+11	3.00871e+12	3.18418e+10	5.0654e+09	2.70003e+09	1.41363e+10	0	9.92908e+09	3.16542e+09	1.27314e+08	1.01637e+09	0	0	0	8.39105e+08	2.99983e+08	9.267e+08	1.03428e+09	4.22576e+10	4.11166e+09	1.81273e+08	0	0	0
MOB_TEMP30_HK_A	Temperature	Heat Killed	30	5	0	1.08143e+09	4.82301e+07	1.94597e+11	2.54062e+08	1.14223e+10	1.62677e+09	1.70527e+09	1.81549e+10	2.37068e+10	1.49655e+11	8.55807e+09	1.90255e+09	1.20713e+09	1.59271e+10	0	0	3.78745e+09	1.71158e+08	1.54844e+09	0	0	0	2.23797e+09	1.81774e+09	3.1385e+09	2.31602e+09	3.58548e+08	2.26016e+08	1.17976e+08	5.4856e+08	0	0
MOB_TEMP30_HK_B	Temperature	Heat Killed	30	5	0	8.1458e+08	4.28431e+07	3.31471e+11	2.88719e+08	1.8039e+10	1.84998e+09	2.14142e+09	2.34622e+10	4.50459e+10	2.7787e+11	1.18506e+10	2.22322e+09	1.71495e+09	1.87178e+10	0	0	2.74641e+09	1.08158e+08	1.31419e+09	0	0	0	1.7319e+09	1.70886e+09	2.87989e+09	2.50694e+09	7.79579e+08	4.9516e+08	4.93837e+07	1.07806e+09	0	0
MOB_TEMP30_HK_C	Temperature	Heat Killed	30	5	0	1.06675e+09	4.14268e+07	5.94858e+11	4.59345e+08	2.98826e+10	1.94162e+09	2.00139e+09	2.08482e+10	7.90805e+10	5.02038e+11	2.12865e+10	2.68708e+09	1.84812e+09	1.72423e+10	0	2.3312e+09	2.4427e+09	8.22405e+07	1.74322e+09	0	0	0	2.39182e+09	2.46319e+09	4.14692e+09	3.61487e+09	8.53297e+08	8.30959e+08	1.37616e+08	2.49019e+09	0	0
MOB_TEMP30_UN_A	Temperature	Unamended	30	0	0	1.84479e+10	2.58452e+08	6.33368e+11	3.7515e+08	2.87204e+10	4.29129e+09	3.71222e+09	3.26396e+10	8.64483e+10	4.29546e+11	1.21301e+10	9.63196e+08	8.96257e+08	5.82761e+09	0	0	1.69547e+10	9.93366e+08	4.25372e+09	0	0	0	7.41738e+09	3.06763e+09	8.7047e+09	5.31983e+09	8.54797e+08	6.99393e+08	5.24803e+08	1.82638e+09	0	0
MOB_TEMP30_UN_B	Temperature	Unamended	30	0	0	4.31928e+09	6.51887e+07	3.27673e+11	0	1.24438e+10	1.32906e+09	9.65678e+08	8.42379e+09	4.86206e+10	2.27707e+11	6.56607e+09	2.84414e+08	2.62996e+08	1.79347e+09	0	0	3.1909e+09	1.08226e+08	1.56728e+09	0	0	0	1.81713e+09	1.25955e+09	1.73309e+09	1.33206e+09	4.35645e+08	4.38146e+08	1.88472e+08	7.49589e+08	0	0
MOB_TEMP30_UN_C	Temperature	Unamended	30	0	0	4.16247e+09	7.11503e+07	2.49219e+11	1.75926e+08	8.68853e+09	7.71649e+08	7.80434e+08	4.30437e+09	3.78835e+10	2.01075e+11	4.76431e+09	2.02737e+08	1.62146e+08	8.67673e+08	0	0	4.11748e+09	2.99041e+08	1.92169e+09	0	0	0	1.62735e+09	1.09993e+09	3.80706e+09	3.02479e+09	2.9727e+08	3.23087e+08	1.06026e+08	4.3308e+08	0	0
MOB_CH4_2_T0	CH4	Time 0	T0	T0	T0	8.0399e+08	0	2.9852e+12	2.85333e+11	2.38377e+10	7.17996e+08	6.0137e+08	5.87165e+09	3.73211e+11	2.54027e+12	3.26878e+10	3.1675e+08	3.37957e+08	2.4451e+09	0	0	3.32653e+09	0	1.90326e+09	0	0	0	3.28356e+09	2.04382e+09	0	8.60231e+08	2.64633e+09	4.40866e+09	6.26627e+08	0	0	0
MOB_CH4_2_EXP_A	CH4	Experimental	15	0.5	0	2.71804e+08	0	9.61888e+11	7.26699e+10	5.71926e+09	1.81526e+08	2.8081e+08	2.89155e+09	1.17562e+11	9.54499e+11	9.77089e+09	1.99396e+08	1.8024e+08	1.30368e+09	0	0	8.66752e+08	0	5.38304e+08	0	0	0	1.02658e+09	4.56307e+08	0	4.2506e+08	1.5857e+09	2.05827e+09	2.46727e+08	0	0	0
MOB_CH4_2_EXP_B	CH4	Experimental	15	0.5	0	1.0854e+08	0	1.14596e+12	8.33588e+10	9.02927e+09	1.57135e+08	3.66461e+08	2.05593e+09	1.48056e+11	1.03633e+12	1.30571e+10	1.81535e+08	1.82526e+08	1.04772e+09	0	0	2.13457e+09	0	1.23211e+09	0	0	0	1.69509e+09	1.33359e+09	0	1.26756e+08	1.33018e+09	1.93374e+09	4.44483e+08	0	0	0
MOB_CH4_2_EXP_C	CH4	Experimental	15	0.5	0	9.47899e+07	0	8.44576e+11	4.19004e+10	4.11941e+09	1.31614e+08	1.92055e+08	2.13156e+09	9.82918e+10	8.1033e+11	6.48824e+09	1.36418e+08	1.91782e+08	1.40781e+09	0	0	5.93509e+08	0	4.47165e+08	0	0	0	9.79569e+08	7.5524e+08	3.72056e+08	6.92609e+08	1.55184e+09	1.89177e+09	3.75604e+08	0	0	0
MOB_CH4_2_HK_A	CH4	Heat Killed	15	0.5	0	2.82269e+08	0	5.28771e+11	3.28635e+10	2.40935e+09	6.15196e+08	1.63605e+09	1.66552e+10	6.66742e+10	4.22618e+11	4.37412e+09	1.08251e+09	1.30736e+09	1.57848e+10	0	2.17197e+09	4.28283e+08	0	2.79299e+08	0	0	0	7.95265e+08	8.97082e+08	4.70982e+08	5.49326e+08	5.54241e+08	6.55135e+08	2.04059e+08	0	0	0
MOB_CH4_2_HK_B	CH4	Heat Killed	15	0.5	0	9.39222e+07	0	4.99846e+11	2.9308e+10	2.50418e+09	3.92104e+08	8.83083e+08	1.07261e+10	6.28245e+10	4.21894e+11	3.55947e+09	7.97353e+08	8.72886e+08	1.06209e+10	0	1.81312e+09	4.33767e+08	0	4.41926e+08	0	0	0	5.75092e+08	9.98409e+08	3.21177e+08	6.03607e+08	5.53788e+08	8.60418e+08	2.12912e+08	0	0	0
MOB_CH4_2_HK_C	CH4	Heat Killed	15	0.5	0	5.81223e+07	0	2.51374e+11	9.99802e+09	7.85983e+08	8.94727e+07	1.50771e+08	1.9313e+09	2.46255e+10	1.90792e+11	1.29292e+09	1.81998e+08	2.47326e+08	2.6743e+09	0	6.56217e+08	9.21709e+07	0	4.89939e+07	0	0	0	1.97474e+08	3.26218e+08	0	1.22431e+08	2.22941e+08	3.66584e+08	6.43244e+07	0	0	0
MOB_CH4_3_T0	CH4	Time 0	T0	T0	T0	3.76477e+08	0	4.22934e+12	3.69466e+11	3.68962e+10	2.42774e+08	1.10802e+09	1.11247e+10	5.6459e+11	4.15711e+12	5.69189e+10	4.30455e+08	5.11551e+08	4.73946e+09	0	1.31e+09	7.29625e+09	0	1.71884e+09	0	0	0	4.96975e+09	1.28863e+09	7.1005e+08	4.98215e+08	5.56824e+09	9.51369e+09	1.15148e+09	0	0	0
MOB_CH4_3_EXP_A	CH4	Experimental	15	5	0	5.99851e+09	0	5.73784e+12	1.0163e+11	7.43253e+09	1.25395e+09	1.14816e+09	2.44166e+10	7.97058e+11	6.42369e+12	1.25322e+10	2.09241e+09	1.0176e+09	8.08064e+09	0	3.9729e+09	8.42503e+09	2.98265e+08	9.11092e+08	0	0	0	4.23187e+09	0	1.63859e+09	3.86137e+08	1.48314e+10	1.88882e+10	1.29274e+09	0	0	0
MOB_CH4_3_EXP_B	CH4	Experimental	15	5	0	5.37728e+09	0	6.08729e+12	1.19272e+11	1.35685e+10	1.34534e+09	1.43417e+09	2.71074e+10	8.4445e+11	6.96088e+12	2.63138e+10	2.14495e+09	1.10435e+09	9.69771e+09	0	4.84729e+09	1.02789e+10	2.92322e+08	1.83633e+09	0	0	0	5.03722e+09	0	1.91183e+09	3.97502e+08	1.27925e+10	2.16824e+10	1.67423e+09	0	0	0
MOB_CH4_3_EXP_C	CH4	Experimental	15	5	0	1.17015e+10	0	5.23881e+12	9.62596e+10	0	0	1.24507e+09	4.24904e+10	7.23831e+11	6.38798e+12	0	2.63294e+09	1.15991e+09	1.44954e+10	2.49395e+09	4.84194e+09	1.08648e+10	0	1.14421e+09	0	0	0	6.45289e+09	0	4.98391e+09	1.78947e+09	2.21569e+10	2.00735e+10	1.40777e+09	0	0	0
MOB_CH4_3_HK_A	CH4	Heat Killed	15	5	0	0	0	7.66108e+11	2.61048e+10	0	9.82979e+08	1.58975e+09	2.28552e+10	8.75778e+10	6.21464e+11	0	1.87899e+09	2.22926e+09	1.41616e+10	6.32866e+09	2.96133e+09	6.14542e+08	0	7.29265e+08	0	0	0	9.75497e+08	1.55204e+09	8.2165e+08	1.09835e+09	6.10218e+08	8.03804e+08	1.25951e+08	0	0	0
MOB_CH4_3_HK_B	CH4	Heat Killed	15	5	0	2.91761e+08	0	3.28662e+11	1.38034e+10	0	8.10896e+08	1.34563e+09	1.75193e+10	3.96352e+10	2.54182e+11	0	9.90802e+08	1.2027e+09	6.68539e+09	4.17776e+09	1.1217e+09	6.86207e+08	0	3.81244e+08	0	0	0	7.75608e+08	7.91318e+08	8.57942e+08	6.65864e+08	4.05713e+08	3.39489e+08	6.68648e+07	0	0	0
MOB_CH4_3_HK_C	CH4	Heat Killed	15	5	0	6.24524e+08	3.54195e+07	7.44966e+11	3.36455e+10	0	1.9811e+09	4.03686e+09	4.30145e+10	9.22077e+10	5.75767e+11	0	2.42652e+09	2.9757e+09	1.90323e+10	8.4312e+09	2.48725e+09	1.2765e+09	0	6.82036e+08	0	0	0	1.55612e+09	1.67143e+09	1.75931e+09	1.5035e+09	7.59958e+08	8.40569e+08	1.4031e+08	0	0	0
MOB_CH4_4_T0	CH4	Time 0	T0	T0	T0	4.40839e+08	0	4.26059e+12	3.965e+11	4.69838e+10	6.72424e+08	1.03757e+09	1.63722e+10	5.53774e+11	4.38464e+12	7.49671e+10	6.90968e+08	6.01581e+08	3.79378e+09	1.54004e+09	1.2435e+09	1.16679e+10	5.06413e+08	2.44289e+09	0	0	0	1.01005e+10	5.3767e+09	2.23377e+09	1.03097e+09	5.83454e+09	1.04763e+10	2.25437e+09	0	0	0
MOB_CH4_4_EXP_A	CH4	Experimental	15	10	0	8.00059e+10	0	7.41026e+12	1.39884e+11	0	2.36999e+09	1.01105e+09	2.2108e+10	9.86172e+11	8.46376e+12	1.95075e+10	3.81228e+09	1.59798e+09	6.75175e+09	3.37104e+09	8.11265e+09	3.91002e+09	0	0	0	0	0	2.88601e+09	0	2.70142e+09	0	2.7776e+10	2.02075e+10	2.57804e+08	0	0	0
MOB_CH4_4_EXP_B	CH4	Experimental	15	10	0	3.38844e+10	0	7.99031e+12	1.04523e+11	8.51011e+10	1.90682e+09	0	2.20634e+10	1.05297e+12	9.58464e+12	8.007e+10	4.63269e+09	1.48539e+09	5.01683e+09	4.2344e+09	6.81156e+09	6.64872e+09	0	0	0	0	0	5.87852e+09	0	3.9572e+09	2.28366e+09	2.18651e+10	2.13648e+10	1.35391e+09	0	0	0
MOB_CH4_4_EXP_C	CH4	Experimental	15	10	0	6.01603e+10	0	7.4943e+12	1.29991e+11	0	2.27154e+09	1.42738e+09	2.74494e+10	1.02634e+12	8.85272e+12	1.49934e+10	4.26602e+09	1.59758e+09	6.21632e+09	4.1579e+09	7.70988e+09	6.25135e+09	0	0	0	0	0	4.15734e+09	0	2.48497e+09	0	2.69326e+09	2.10792e+10	1.09956e+09	0	0	0
MOB_CH4_4_HK_A	CH4	Heat Killed	15	10	0	0	0	4.50031e+11	4.29408e+10	3.69367e+09	9.83904e+08	1.98439e+09	2.69819e+10	5.97037e+10	3.64595e+11	5.47843e+09	1.30464e+09	1.61369e+09	1.59979e+10	6.88094e+09	1.72946e+09	9.66692e+08	0	2.03974e+08	0	0	0	1.07193e+09	7.21027e+08	6.46839e+08	4.15229e+08	4.16581e+08	6.48086e+08	1.88589e+08	0	0	0
MOB_CH4_4_HK_B	CH4	Heat Killed	15	10	0	2.39099e+08	2.24433e+08	4.33473e+11	1.11205e+10	0	7.42629e+08	9.86523e+08	2.03916e+10	5.57783e+10	3.59791e+11	0	1.08137e+09	1.22601e+09	1.05945e+10	4.75482e+09	1.21324e+09	3.6004e+08	0	1.57892e+08	0	0	0	6.27765e+08	6.60028e+08	7.40374e+08	7.13611e+08	4.63988e+08	5.57953e+08	7.00919e+07	0	0	0
MOB_CH4_4_HK_C	CH4	Heat Killed	15	10	0	1.85894e+08	5.96693e+07	4.48416e+11	2.30817e+10	2.28595e+09	7.43887e+08	1.14511e+09	1.89546e+10	5.55605e+10	3.38963e+11	3.81087e+09	9.35012e+08	1.07339e+09	9.39543e+09	3.28178e+09	1.32881e+09	4.29617e+08	0	2.32206e+08	0	0	0	7.34749e+08	6.41243e+08	5.35261e+08	5.46739e+08	3.97776e+08	3.59528e+08	8.39036e+07	0	0	0
MOB_CH4_5_UN_A	CH4	Unamended	15	0	0	3.69479e+08	1.08489e+07	8.35774e+11	7.12066e+10	1.09314e+10	0	1.20655e+08	1.6454e+09	1.18505e+11	8.17549e+11	1.01873e+10	6.111e+07	1.26481e+08	6.03677e+08	2.63868e+08	0	1.02343e+09	0	2.87782e+08	0	0	0	6.72153e+08	5.18384e+08	1.91933e+08	1.40471e+08	1.21954e+09	1.84147e+09	1.63299e+08	0	0	0
MOB_CH4_5_UN_B	CH4	Unamended	15	0	0	4.85625e+08	0	9.89685e+11	9.73621e+10	1.61675e+10	0	0	2.75356e+09	1.3186e+11	8.74051e+11	1.27421e+10	1.87744e+08	1.70789e+08	9.31838e+08	3.63409e+08	0	1.41597e+09	3.36044e+07	5.53877e+08	0	0	0	1.16342e+09	6.83304e+08	1.63571e+08	0	1.19789e+09	1.84846e+09	2.73344e+08	0	0	0
MOB_CH4_5_UN_C	CH4	Unamended	15	0	0	1.37459e+09	0	1.26134e+12	9.07721e+10	1.23495e+10	0	2.94017e+08	3.27235e+09	1.8679e+11	1.2093e+12	1.07041e+10	2.75679e+08	2.65833e+08	1.08329e+09	6.78611e+08	0	3.22721e+09	2.01991e+08	9.05155e+08	0	0	0	1.76043e+09	1.2595e+09	2.34612e+08	1.70572e+08	1.82103e+09	2.58093e+09	4.17993e+08	0	0	0
MOB_CH4_5_UN-HK_A	CH4	Unamended-Heat Killed	15	0	0	9.7008e+08	8.37414e+07	6.71044e+11	1.77335e+10	0	1.74362e+09	2.42575e+09	4.64622e+10	7.9309e+10	5.27173e+11	0	2.60754e+09	2.97389e+09	2.58644e+10	1.16906e+10	3.50396e+09	5.54361e+08	0	0	0	0	0	1.13712e+09	1.45071e+09	1.16647e+09	1.20899e+09	7.39827e+08	9.00721e+08	1.51468e+08	0	0	0
MOB_CH4_5_UN-HK_B	CH4	Unamended-Heat Killed	15	0	0	6.96348e+08	4.40729e+07	6.62921e+11	3.24242e+10	0	1.11049e+09	3.3475e+09	3.08277e+10	8.61524e+10	4.93267e+11	0	1.21919e+09	1.46453e+09	1.34635e+10	5.14961e+09	2.03853e+09	7.88343e+08	0	3.73327e+08	0	0	0	1.07177e+09	1.0873e+09	1.20565e+09	1.08142e+09	6.20017e+08	7.35275e+08	4.70684e+07	0	0	0
MOB_CH4_5_UN-HK_C	CH4	Unamended-Heat Killed	15	0	0	4.35677e+08	2.97656e+07	7.5665e+11	4.58142e+10	0	1.28618e+09	2.81247e+09	4.13534e+10	1.00413e+11	5.73981e+11	0	1.57272e+09	2.02351e+09	1.78019e+10	6.89342e+09	2.67473e+09	9.09474e+08	0	2.5829e+08	0	0	0	1.48627e+09	1.33605e+09	1.33437e+09	9.52373e+08	7.76946e+08	8.67801e+08	1.65717e+08	0	0	0
MOB_SAL_4A_UN	Salinity	Unamended	15	0	4	7.38307e+09	8.113e+08	5.55821e+11	0	3.07903e+09	4.16393e+08	2.68439e+09	8.15829e+09	7.74705e+10	6.91089e+11	0	5.9253e+08	2.45259e+09	4.57465e+09	0	0	2.87077e+10	2.31489e+09	2.12947e+10	5.05174e+09	2.63388e+08	5.07872e+09	7.81885e+09	8.47896e+09	1.81641e+10	2.61932e+10	9.43376e+08	3.9661e+08	2.05019e+09	2.07464e+10	5.08018e+09	9.81117e+09
MOB_SAL_4B_UN	Salinity	Unamended	15	0	4	6.23596e+09	1.00981e+09	5.4782e+11	0	1.59524e+09	8.01585e+08	5.53146e+09	1.33986e+10	7.01992e+10	7.01021e+11	0	8.18097e+08	4.19354e+09	7.1516e+09	0	0	2.15799e+10	1.86912e+09	1.21507e+10	4.086e+09	2.76493e+08	3.39833e+09	9.36527e+09	7.6969e+09	1.92468e+10	2.40998e+10	1.13276e+09	3.52475e+08	1.5193e+09	3.12657e+10	4.99893e+09	1.22271e+10
MOB_SAL_4C_UN	Salinity	Unamended	15	0	4	5.34877e+09	8.17315e+08	5.05211e+11	0	2.81425e+09	3.22874e+08	3.14789e+09	6.20302e+09	6.36181e+10	6.03152e+11	0	4.10059e+08	3.14752e+09	3.61865e+09	0	0	2.96535e+10	2.32776e+09	1.83065e+10	4.02062e+09	2.56499e+08	3.95409e+09	1.05718e+10	9.93354e+09	3.25391e+10	3.41296e+10	7.57935e+08	3.4496e+08	1.38099e+09	3.55143e+10	7.70448e+09	1.65185e+10
MOB_SAL_4A_EXP	Salinity	Experimental	15	5	4	3.18371e+10	1.30044e+09	2.47883e+12	0	5.47083e+09	4.07976e+09	9.53637e+09	1.50843e+11	2.02333e+11	1.50989e+12	0	2.19006e+09	3.78088e+09	4.37723e+10	0	0	1.21115e+11	9.12322e+09	9.97505e+09	3.11319e+10	2.0418e+09	3.47099e+09	2.77098e+10	4.82216e+09	4.13672e+10	1.48823e+10	2.78763e+09	2.89077e+09	1.03808e+10	3.80143e+10	6.48442e+09	6.39573e+09
MOB_SAL_4B_EXP	Salinity	Experimental	15	5	4	2.41404e+10	9.82131e+08	1.61086e+12	0	3.22332e+09	3.98961e+09	7.18454e+09	1.28669e+11	1.15372e+11	8.92632e+11	0	1.72344e+09	2.52649e+09	3.05498e+10	0	0	1.11992e+11	7.46565e+09	9.28614e+09	2.87056e+10	1.85791e+09	1.47792e+09	2.22981e+10	2.99747e+09	2.92708e+10	9.5938e+09	1.96846e+09	1.81567e+09	8.36426e+09	2.58284e+10	5.98685e+09	3.47779e+09
MOB_SAL_4C_EXP	Salinity	Experimental	15	5	4	9.9712e+09	1.26508e+09	4.35279e+11	0	0	2.68266e+09	3.35866e+09	7.73012e+10	2.63286e+10	2.96855e+11	0	1.06306e+09	9.3573e+08	1.87137e+10	0	0	3.93187e+10	1.28124e+09	1.07249e+09	3.47099e+10	1.61634e+09	0	6.62586e+09	0	9.3944e+09	1.7419e+09	3.97664e+08	0	2.25338e+09	3.30699e+09	0	0
MOB_SAL_10A_UN	Salinity	Unamended	15	0	10	2.65581e+09	4.04522e+08	6.24172e+11	0	0	3.74298e+08	6.52817e+08	2.66713e+09	9.519e+10	7.50701e+11	0	4.32999e+08	6.82033e+08	1.41907e+09	0	0	6.3074e+09	2.57601e+08	6.29747e+09	3.88323e+09	2.56116e+08	3.93447e+09	3.50859e+09	3.63919e+09	1.04498e+10	1.37619e+10	4.87971e+08	7.46547e+08	2.175e+08	4.85932e+09	3.84441e+08	1.10387e+09
MOB_SAL_10B_UN	Salinity	Unamended	15	0	10	4.90652e+09	6.16389e+08	8.70222e+11	0	0	5.17143e+08	1.00933e+09	4.72437e+09	1.34135e+11	9.58674e+11	0	6.37695e+08	9.9619e+08	2.46945e+09	0	0	7.33645e+09	4.3531e+08	8.33212e+09	4.00182e+09	1.84601e+08	4.48617e+09	4.30823e+09	4.51668e+09	1.21287e+10	1.54863e+10	5.65798e+08	8.13668e+08	4.63918e+08	2.17688e+09	0	6.65961e+08
MOB_SAL_10C_UN	Salinity	Unamended	15	0	10	4.74156e+09	6.164e+08	5.19304e+11	0	0	7.95541e+08	1.34742e+09	8.33965e+09	8.15804e+10	5.69136e+11	0	8.04292e+08	1.10496e+09	3.51533e+09	0	0	8.02236e+09	3.50364e+08	4.93124e+09	4.90808e+09	2.80962e+08	3.83292e+09	5.53849e+09	4.13523e+09	1.68394e+10	2.05496e+10	3.78502e+08	3.70711e+08	3.50751e+08	1.26688e+10	1.61667e+09	3.99899e+09
MOB_SAL_10A_EXP	Salinity	Experimental	15	5	10	1.01396e+10	8.01444e+08	1.24806e+12	0	0	7.83814e+09	7.52156e+09	7.7856e+10	1.37146e+11	1.008e+12	0	3.70263e+09	2.49979e+09	2.07267e+10	0	0	5.42686e+10	3.47109e+09	1.53001e+10	4.07657e+10	2.70631e+09	1.79277e+10	1.37591e+10	3.90605e+09	1.67385e+10	8.56162e+09	4.50955e+08	5.2137e+08	2.27237e+09	8.24447e+09	5.56386e+08	1.26532e+09
MOB_SAL_10B_EXP	Salinity	Experimental	15	5	10	1.13465e+10	5.58509e+08	1.03512e+12	0	0	8.98288e+09	1.15618e+10	1.00954e+11	1.10047e+11	7.64182e+11	0	3.96249e+09	3.02799e+09	2.6024e+10	0	0	5.17311e+10	3.48598e+09	9.28377e+09	3.96855e+10	2.31297e+09	1.18455e+10	9.59032e+09	1.1196e+09	1.34145e+10	5.45456e+09	6.16406e+08	7.3702e+08	2.71576e+09	5.03183e+09	2.65919e+08	4.66384e+08
MOB_SAL_10C_EXP	Salinity	Experimental	15	5	10	8.22684e+09	8.88412e+08	7.78883e+11	0	0	9.20417e+09	1.19232e+10	9.65255e+10	7.20806e+10	5.1843e+11	0	4.63849e+09	3.40152e+09	2.90791e+10	0	0	3.78693e+10	2.15176e+09	5.05078e+09	2.03984e+10	1.30426e+09	4.92666e+09	5.35884e+09	4.01426e+08	1.31986e+10	4.94645e+09	2.87689e+08	5.9882e+08	1.84582e+09	4.78196e+09	6.1495e+08	1.0665e+09
MOB_SAL_2A_UN	Salinity	Unamended	15	0	2	3.95955e+09	1.79421e+09	3.38839e+11	0	0	7.57047e+08	1.14602e+09	1.31749e+10	3.65798e+10	3.5146e+11	0	4.5221e+08	5.11316e+08	3.72921e+09	0	0	8.05136e+09	7.22923e+07	1.56193e+09	5.72329e+09	0	2.11849e+09	4.59456e+09	1.63617e+09	6.37113e+09	4.87059e+09	7.20483e+08	4.59602e+08	2.81502e+08	9.278e+09	0	1.87842e+09
MOB_SAL_2C_UN	Salinity	Unamended	15	0	2	5.57255e+09	1.68299e+09	5.26091e+11	0	0	7.29121e+08	9.50865e+08	1.26537e+10	6.53096e+10	5.86989e+11	0	7.75562e+08	8.88635e+08	5.89691e+09	0	0	1.77065e+10	9.03361e+08	1.13588e+10	1.18315e+10	0	1.24802e+10	9.91745e+09	9.8737e+09	1.40809e+10	1.74217e+10	7.78666e+08	3.74874e+08	1.66902e+09	6.33015e+09	0	2.38859e+09
MOB_SAL_2A_EXP	Salinity	Experimental	15	5	2	2.7056e+10	5.78025e+08	1.10876e+12	0	4.81233e+09	2.78458e+09	7.79976e+09	9.42311e+10	8.49011e+10	6.41199e+11	0	1.51608e+09	3.03686e+09	2.23076e+10	0	0	7.00055e+10	3.92944e+09	5.90106e+09	2.6595e+10	1.45478e+09	0	2.23778e+10	0	4.45859e+10	1.59714e+10	9.92222e+08	6.1113e+08	8.80234e+09	4.49409e+10	8.59681e+09	5.38317e+09
MOB_SAL_2C_EXP	Salinity	Experimental	15	5	2	1.19733e+10	3.46619e+08	1.15068e+12	0	1.47641e+10	1.47831e+09	2.36667e+09	3.56844e+10	1.16322e+11	8.38304e+11	0	7.94534e+08	1.05821e+09	1.06728e+10	0	0	3.76828e+10	1.95894e+09	4.44714e+09	1.41104e+10	5.99097e+08	0	1.20525e+10	0	1.9211e+10	1.02562e+10	1.44455e+09	1.5478e+09	4.62623e+09	6.32103e+09	8.09031e+08	1.04519e+09

## Sheet: Table2_Enrichment_Quinones
Table 2. Quinone data for Methylobacter-Methylotenera enrichment culture experiments. All results are reported as response units per liter. Note, the methane experiments are not included in the manuscript because quinones were not consistently detected.
Sample ID	Experiment	Type	Temperature (°C)	CH4 (%)	NaCl (g/L)	UQ-8:8+OCH3+OH	UQ-8:8+OCH3+OH	UQ-7:7	UQ-7:7	UQ-8:8+OCH3	UQ-8:8+OCH3	UQ-8:8	UQ-8:8	UQ-8:8	MQ-8:7	UQ-9:9	UQ-10:10	UQ-10:10	MK-6:6	MK-7:7	MK-8:8
m/z						18.0029	18.8658	22.5533	24.1883	26.5558	27.3891	26.333	26.815	28.7371	29.9083	33.53	35.924	38.1338	25.3345	30.3658	35.4458
tr (min)						790.598	790.598	659.503	659.503	774.603	774.603	727.566	727.566	727.566	758.608	795.629	880.718	863.691	581.435	666.524	717.561
MOB_TEMP4_T0	Temperature	Time 0	T0	T0	T0	9.82955e+09	4.74442e+09	1.01218e+10	4.48956e+11	1.61159e+10	1.08671e+10	5.37167e+10	1.184e+11	4.59736e+12	1.51057e+10	6.35784e+09	4.79194e+08	2.19966e+10	4.6783e+09	6.8233e+09	9.84945e+09
MOB_TEMP4_EXP_A	Temperature	Experimental	4	5	0	4.27819e+09	4.34133e+09	1.70906e+10	9.03561e+11	5.94744e+10	9.81323e+10	3.51174e+10	1.60218e+11	4.97845e+12	2.12543e+09	2.9391e+09	4.51316e+08	1.91543e+10	2.08037e+10	2.75985e+10	9.1944e+09
MOB_TEMP4_EXP_B	Temperature	Experimental	4	5	0	5.59314e+09	3.36039e+09	3.26298e+10	1.3828e+12	9.38671e+10	1.60454e+11	6.35095e+10	3.16334e+11	8.3795e+12	2.98325e+09	4.58295e+09	9.66195e+08	2.76632e+10	3.16677e+10	3.98109e+10	1.32178e+10
MOB_TEMP4_EXP_C	Temperature	Experimental	4	5	0	3.28649e+09	3.09471e+09	2.66087e+09	8.16034e+11	4.51687e+10	9.54844e+10	2.43068e+09	2.58133e+10	4.73174e+12	2.21919e+09	2.64107e+09	7.73617e+07	1.77166e+10	1.86562e+10	2.70631e+10	6.51261e+09
MOB_TEMP4_HK_A	Temperature	Heat Killed	4	5	0	0	1.07425e+09	6.17555e+09	2.48745e+10	5.09641e+08	9.22104e+08	0	7.57694e+10	3.00142e+11	1.16227e+09	1.73703e+08	1.95495e+08	9.96155e+08	1.31696e+08	1.9915e+08	4.13139e+08
MOB_TEMP4_HK_B	Temperature	Heat Killed	4	5	0	3.23075e+09	2.20142e+09	1.46229e+09	2.59886e+10	6.72951e+08	6.42186e+09	7.50215e+08	6.48802e+09	2.86445e+11	8.69254e+08	4.41811e+08	0	7.70772e+08	8.43601e+07	1.41584e+08	3.05632e+08
MOB_TEMP4_HK_C	Temperature	Heat Killed	4	5	0	0	2.76261e+09	5.93492e+09	3.30237e+10	0	1.34276e+09	3.87933e+09	4.11976e+10	3.57039e+11	7.98367e+08	7.06922e+07	0	5.22079e+08	0	8.86824e+07	9.75297e+07
MOB_TEMP4_UN_A	Temperature	Unamended	4	0	0	0	5.74007e+08	6.62157e+08	2.66673e+10	1.15037e+09	9.46398e+09	2.182e+09	7.14189e+09	4.21284e+11	4.26713e+08	3.35913e+08	3.3944e+07	1.63385e+09	7.74606e+07	2.22288e+08	5.17763e+08
MOB_TEMP4_UN_B	Temperature	Unamended	4	0	0	0	1.60575e+09	3.81614e+09	1.1478e+11	4.52763e+09	4.59639e+09	0	5.16167e+10	1.82242e+12	3.02217e+09	1.2789e+09	2.35853e+08	8.25083e+09	8.14098e+08	1.49628e+09	3.59493e+09
MOB_TEMP4_UN_C	Temperature	Unamended	4	0	0	0	7.26719e+08	2.89833e+09	4.57871e+10	2.65452e+09	4.21865e+09	0	4.27833e+10	7.47863e+11	9.97232e+08	4.62165e+08	1.76454e+08	3.24777e+09	1.03027e+08	3.66556e+08	7.33875e+08
MOB_TEMP20_T0	Temperature	Time 0	T0	T0	T0	1.36468e+09	1.28091e+09	4.36591e+09	2.17968e+11	1.87252e+10	3.99941e+10	3.23359e+10	4.47166e+10	2.64294e+12	4.41515e+09	2.07595e+09	2.0657e+08	9.39002e+09	9.78109e+08	3.40543e+09	4.54513e+09
MOB_TEMP20_EXP_A	Temperature	Experimental	20	5	0	4.73444e+09	6.71969e+09	4.07911e+09	5.24781e+11	4.75977e+10	1.11267e+11	2.67777e+10	5.42506e+10	6.84247e+12	1.40358e+09	5.38435e+09	1.47504e+08	2.66197e+10	8.69719e+08	7.21518e+09	4.20564e+09
MOB_TEMP20_EXP_B	Temperature	Experimental	20	5	0	6.68894e+09	8.02123e+09	8.134e+09	8.53159e+11	7.21592e+10	2.01461e+11	5.60717e+10	1.0751e+11	1.05306e+13	4.43878e+08	8.04503e+09	4.03547e+08	4.08855e+10	3.67803e+08	5.75777e+09	3.62775e+09
MOB_TEMP20_EXP_C	Temperature	Experimental	20	5	0	8.32899e+09	6.3846e+09	1.42376e+10	8.80481e+11	8.56219e+10	2.46885e+11	7.52784e+10	1.9475e+11	1.12959e+13	4.29841e+08	8.1291e+09	8.5774e+08	4.7712e+10	1.00492e+09	1.1288e+10	6.73899e+09
MOB_TEMP20_HK_A	Temperature	Heat Killed	20	5	0	0	0	0	8.20058e+09	0	1.34002e+09	0	6.90899e+09	8.40065e+10	1.19037e+08	0	0	1.09984e+08	0	0	0
MOB_TEMP20_HK_B	Temperature	Heat Killed	20	5	0	0	0	1.16484e+10	2.9947e+10	0	2.69749e+09	0	1.35759e+11	3.39371e+11	8.52232e+08	0	1.04464e+08	4.6169e+08	8.34118e+07	2.99357e+08	2.98059e+08
MOB_TEMP20_HK_C	Temperature	Heat Killed	20	5	0	0	0	3.18378e+09	7.54708e+09	0	5.62081e+08	0	3.20117e+10	1.2989e+11	2.27916e+08	0	0	7.21852e+07	0	0	0
MOB_TEMP20_UN_A	Temperature	Unamended	20	0	0	0	0	0	1.90015e+10	0	6.69327e+09	0	0	2.08166e+11	6.67831e+07	0	0	5.38012e+08	0	0	0
MOB_TEMP20_UN_B	Temperature	Unamended	20	0	0	0	0	0	5.33592e+10	0	0	0	2.67816e+10	6.08433e+11	3.74227e+08	0	1.89195e+07	2.94122e+09	3.56749e+07	1.73076e+08	1.25331e+08
MOB_TEMP20_UN_C	Temperature	Unamended	20	0	0	0	0	0	5.90936e+10	0	3.8392e+09	0	4.38065e+10	7.56538e+11	1.64014e+08	0	8.36787e+07	3.95829e+09	0	0	0
MOB_TEMP30_T0	Temperature	Time 0	T0	T0	T0	0	3.03315e+09	6.89414e+09	2.54164e+11	1.46103e+10	8.86907e+10	5.92431e+10	6.8221e+10	3.3814e+12	4.17859e+09	1.98349e+09	2.43558e+08	8.20163e+09	4.8081e+08	2.78766e+09	4.01387e+09
MOB_TEMP30_EXP_A	Temperature	Experimental	30	5	0	0	1.1848e+10	5.87053e+10	7.21019e+11	2.21773e+10	1.68569e+10	0	1.20372e+12	9.91134e+12	4.78905e+09	3.98339e+10	9.53398e+09	1.5388e+11	6.79203e+09	1.96016e+10	1.16777e+10
MOB_TEMP30_EXP_B	Temperature	Experimental	30	5	0	0	7.95114e+09	4.01016e+10	5.32413e+11	2.31865e+10	1.18991e+10	0	8.04683e+11	8.84581e+12	1.25219e+10	2.95356e+10	6.43357e+09	1.29954e+11	8.69949e+09	1.69232e+10	1.03405e+10
MOB_TEMP30_EXP_C	Temperature	Experimental	30	5	0	0	5.68282e+09	2.02501e+10	3.42547e+11	7.08616e+10	9.80371e+10	0	3.98688e+11	3.84043e+12	3.46041e+09	1.891e+10	3.3281e+09	7.76005e+10	3.06104e+09	1.0085e+10	5.15024e+09
MOB_TEMP30_HK_A	Temperature	Heat Killed	30	5	0	0	0	1.31828e+09	5.32515e+08	0	0	0	1.03392e+10	1.49753e+09	0	0	2.98255e+07	5.66666e+07	0	0	0
MOB_TEMP30_HK_B	Temperature	Heat Killed	30	5	0	0	0	7.24762e+09	1.28956e+10	0	0	0	8.24625e+10	1.35467e+11	3.24308e+08	4.70854e+07	2.6798e+08	5.78151e+08	0	0	0
MOB_TEMP30_HK_C	Temperature	Heat Killed	30	5	0	0	0	1.22823e+10	1.22823e+10	0	0	0	6.42439e+10	1.15948e+10	3.14891e+08	1.03262e+08	2.48639e+07	3.38171e+08	0	0	0
MOB_TEMP30_UN_A	Temperature	Unamended	30	0	0	0	1.52655e+09	1.70894e+10	1.44078e+11	6.06634e+09	2.18066e+09	0	2.37881e+11	1.62722e+12	2.05818e+09	2.02421e+08	1.13776e+09	2.49809e+10	2.923e+08	2.29588e+09	1.26085e+09
MOB_TEMP30_UN_B	Temperature	Unamended	30	0	0	0	2.36697e+08	3.44958e+09	5.12772e+10	2.42375e+09	3.06012e+08	0	5.24084e+10	6.15121e+11	6.79216e+08	1.81392e+09	4.10888e+08	9.33125e+09	6.58592e+07	6.01904e+08	3.15883e+08
MOB_TEMP30_UN_C	Temperature	Unamended	30	0	0	0	2.90068e+09	1.64404e+09	2.11852e+10	7.71588e+08	8.22998e+06	0	2.40403e+10	2.35702e+11	2.34002e+08	1.47267e+08	3.35265e+07	2.32804e+09	0	2.1485e+08	8.76094e+07
MOB_CH4_2_T0	CH4	Time 0	T0	T0	T0	0	0	0	0	0	0	0	0	0	0	0	0	0	0	0	0
MOB_CH4_2_EXP_A	CH4	Experimental	15	0.5	0	0	0	0	0	0	0	0	0	0	0	0	0	0	0	0	0
MOB_CH4_2_EXP_B	CH4	Experimental	15	0.5	0	0	0	0	0	0	0	0	0	0	0	0	0	0	0	0	0
MOB_CH4_2_EXP_C	CH4	Experimental	15	0.5	0	0	0	0	0	0	0	0	0	8.34391e+08	0	0	0	0	0	0	0
MOB_CH4_2_HK_A	CH4	Heat Killed	15	0.5	0	0	0	0	0	0	0	0	0	6.71516e+08	0	0	0	0	0	0	0
MOB_CH4_2_HK_B	CH4	Heat Killed	15	0.5	0	0	0	0	0	0	0	0	0	8.46075e+08	0	0	0	0	0	0	0
MOB_CH4_2_HK_C	CH4	Heat Killed	15	0.5	0	0	0	0	0	0	0	0	0	4.69865e+08	0	0	0	0	0	0	0
MOB_CH4_3_T0	CH4	Time 0	T0	T0	T0	0	0	0	0	0	0	0	0	0	0	0	0	0	0	0	0
MOB_CH4_3_EXP_A	CH4	Experimental	15	5	0	0	0	0	0	0	0	0	0	0	0	0	0	0	0	0	0
MOB_CH4_3_EXP_B	CH4	Experimental	15	5	0	0	0	0	0	0	0	0	0	0	0	0	0	0	0	0	0
MOB_CH4_3_EXP_C	CH4	Experimental	15	5	0	0	0	0	0	0	0	0	0	0	0	0	0	0	0	0	0
MOB_CH4_3_HK_A	CH4	Heat Killed	15	5	0	0	0	0	0	0	0	0	0	0	0	0	0	0	0	0	0
MOB_CH4_3_HK_B	CH4	Heat Killed	15	5	0	0	0	0	0	0	0	0	0	0	0	0	0	0	0	0	0
MOB_CH4_3_HK_C	CH4	Heat Killed	15	5	0	0	0	0	0	0	0	0	0	0	0	0	0	0	0	0	0
MOB_CH4_4_T0	CH4	Time 0	T0	T0	T0	0	0	0	0	0	0	0	0	0	0	0	0	0	0	0	0
MOB_CH4_4_EXP_A	CH4	Experimental	15	10	0	0	0	0	0	0	0	0	0	0	0	0	0	0	0	0	0
MOB_CH4_4_EXP_B	CH4	Experimental	15	10	0	0	0	0	1.15713e+11	0	0	7.04861e+10	2.29754e+11	1.35615e+12	3.01987e+09	4.69711e+08	0	4.65188e+09	4.91702e+08	3.83639e+09	2.79217e+09
MOB_CH4_4_EXP_C	CH4	Experimental	15	10	0	0	0	0	0	0	0	0	0	0	0	0	0	0	0	0	0
MOB_CH4_4_HK_A	CH4	Heat Killed	15	10	0	0	0	0	0	0	0	0	0	0	0	0	0	0	0	0	0
MOB_CH4_4_HK_B	CH4	Heat Killed	15	10	0	0	0	0	0	0	0	0	0	0	0	0	0	0	0	0	0
MOB_CH4_4_HK_C	CH4	Heat Killed	15	10	0	0	0	0	0	0	0	0	0	0	0	0	0	0	0	0	0
MOB_CH4_5_UN_A	CH4	Unamended	15	0	0	0	0	0	0	0	0	0	0	0	0	0	0	0	0	0	0
MOB_CH4_5_UN_B	CH4	Unamended	15	0	0	0	0	0	0	0	0	0	0	0	0	0	0	0	0	0	0
MOB_CH4_5_UN_C	CH4	Unamended	15	0	0	0	0	0	0	0	0	0	0	0	0	0	0	0	0	0	0
MOB_CH4_5_UN-HK_A	CH4	Unamended-Heat Killed	15	0	0	0	0	0	0	0	0	0	0	0	0	0	0	0	0	0	0
MOB_CH4_5_UN-HK_B	CH4	Unamended-Heat Killed	15	0	0	0	0	0	0	0	0	0	0	0	0	0	0	0	0	0	0
MOB_CH4_5_UN-HK_C	CH4	Unamended-Heat Killed	15	0	0	0	0	0	0	0	0	0	0	0	0	0	0	0	0	0	0
MOB_SAL_4A_UN	Salinity	Unamended	15	0	4	0	1.66774e+09	2.15603e+09	5.59131e+10	9.38886e+08	0	0	1.36051e+10	3.73506e+11	0	6.8835e+07	0	1.39858e+09	4.67569e+08	8.79772e+07	0
MOB_SAL_4B_UN	Salinity	Unamended	15	0	4	0	1.47543e+09	7.82611e+09	1.36721e+11	5.16343e+09	1.6189e+09	0	5.3496e+10	9.73941e+11	0	3.28817e+08	3.8379e+08	8.73085e+09	1.47717e+09	5.6608e+08	0
MOB_SAL_4C_UN	Salinity	Unamended	15	0	4	0	1.47679e+09	2.21123e+09	6.36977e+10	2.20422e+09	4.06995e+08	0	1.3436e+10	4.23504e+11	0	3.6693e+07	0	1.40702e+09	5.70241e+08	1.34162e+08	0
MOB_SAL_4A_EXP	Salinity	Experimental	15	5	4	0	7.25149e+09	6.38397e+10	1.17777e+12	5.23234e+10	1.9887e+10	0	6.78391e+11	1.06807e+13	0	7.1118e+09	2.74613e+09	6.57488e+10	9.69256e+09	5.73705e+09	0
MOB_SAL_4B_EXP	Salinity	Experimental	15	5	4	0	7.70325e+09	5.71367e+10	1.09951e+12	3.18964e+10	1.54253e+10	0	7.2585e+11	1.01675e+13	0	8.51035e+09	2.64426e+09	6.75573e+10	1.20431e+10	6.3337e+09	0
MOB_SAL_4C_EXP	Salinity	Experimental	15	5	4	0	4.05511e+09	4.94422e+10	9.30343e+11	1.87558e+10	1.48992e+10	0	5.19939e+11	5.22712e+12	0	5.96495e+09	2.68422e+09	7.07379e+10	8.23624e+09	3.98198e+09	0
MOB_SAL_10A_UN	Salinity	Unamended	15	0	10	0	0	7.94733e+08	1.00474e+10	0	0	0	1.51475e+09	5.42192e+10	0	0	0	5.94782e+08	1.09185e+08	0	0
MOB_SAL_10B_UN	Salinity	Unamended	15	0	10	0	0	1.03686e+09	2.96372e+10	0	0	0	4.17426e+09	2.41278e+11	0	1.16965e+08	0	5.66411e+09	8.15888e+08	3.89672e+08	0
MOB_SAL_10C_UN	Salinity	Unamended	15	0	10	0	0	9.04995e+08	3.28414e+10	0	0	0	6.47601e+09	3.46863e+11	0	4.70867e+08	1.74212e+08	1.15354e+10	1.08191e+09	6.37663e+08	0
MOB_SAL_10A_EXP	Salinity	Experimental	15	5	10	0	3.26953e+09	1.8593e+10	4.33242e+11	0	0	0	1.79701e+11	3.66318e+12	0	2.53925e+09	4.13088e+09	9.86168e+10	1.07138e+10	6.88327e+09	0
MOB_SAL_10B_EXP	Salinity	Experimental	15	5	10	0	2.12272e+09	2.45768e+10	5.72534e+11	0	0	0	2.79039e+11	5.17402e+12	0	5.37411e+09	7.13969e+09	2.05767e+11	2.844e+10	1.49253e+10	0
MOB_SAL_10C_EXP	Salinity	Experimental	15	5	10	0	3.92189e+09	3.42891e+10	5.42784e+11	0	0	0	5.06443e+11	4.96688e+12	0	7.84099e+09	1.80793e+10	3.20438e+11	2.64641e+10	9.69966e+09	0
MOB_SAL_2A_UN	Salinity	Unamended	15	0	2	0	1.9656e+09	4.13243e+09	1.32406e+11	5.07419e+09	2.38435e+09	0	3.67105e+10	1.02386e+12	0	4.62652e+08	2.07773e+08	6.23004e+09	1.29649e+09	2.14088e+08	1.35617e+08
MOB_SAL_2C_UN	Salinity	Unamended	15	0	2	0	1.45252e+09	1.63562e+09	4.72107e+10	2.93598e+08	3.31442e+08	0	7.03904e+09	2.87872e+11	0	0	0	5.51601e+08	2.65474e+08	0	0
MOB_SAL_2A_EXP	Salinity	Experimental	15	5	2	0	8.77239e+09	4.63694e+10	9.40869e+11	1.64682e+10	1.20736e+10	0	7.17826e+11	8.89355e+12	0	9.72247e+09	1.95289e+09	4.61368e+10	1.07018e+10	3.95025e+09	1.39985e+09
MOB_SAL_2C_EXP	Salinity	Experimental	15	5	2	0	7.834e+09	1.8903e+10	5.33573e+11	2.5442e+10	9.81859e+09	0	2.85859e+11	5.79776e+12	0	4.01447e+09	7.06378e+08	2.16833e+10	4.72481e+09	1.31209e+09	4.03566e+08

## Sheet: Table3_Methylotenera_Quinones
Table 3. Quinone data for Methylotenera mobilis (DSM 17540) biomass. All results are reported as response units per grams of dried biomass.
Sample ID	UQ-7:7	UQ-7:7	UQ-8:8+OCH3	UQ-8:8	UQ-8:8	UQ-9:9	UQ-10:10
m/z	22.35	24.08	26.47	26.73	28.73	33.53	38.11
tr (min)	659.503	659.503	757.577	727.566	727.566	795.629	880.718
DSMZ_17540	8.95297e+10	6.61099e+11	1.764e+10	1.63169e+12	1.05582e+13	9.2349e+10	2.04487e+09

## Sheet: Table4_Methylovulum_BHPs
Table 4. BHP data for Methylovulum psychrotolerans. All results are reported as response units.
Sample ID	Temperature (°C)	aminotriol	Δ11-aminotriol	C14:0-N-acyl-aminotriol	C16:0-N-acyl-aminotriol	C16:1-N-acyl-aminotriol	C16:1-N-acyl-aminotriol	C16:1-N-acyl-aminotriol	C16:2-N-acyl-aminotriol	aminotetrol	Δ11-aminotetrol	aminopentol	unsaturated aminopentol	methylcarbamate-aminotriol	unsaturated methylcarbamate-aminotriol	methylcarbamate-aminotetrol	unsaturated methylcarbamate-aminotetrol	methylcarbamate-aminopentol	unsaturated methylcarbamate-aminopentol	ethenolamine-BHT	unsaturated ethenolamine-BHT	formylated-aminotriol	unsaturated formylated-aminotriol	formylated-aminotetrol	formylated-aminopentol	oxazinone-aminotriol	unknown composite
m/z		546.488	544.472	756.686	784.718	782.702	782.702	782.702	780.686	562.483	560.467	578.478	576.462	604.494	602.478	620.488	618.473	636.483	634.468	588.499	586.483	574.483	572.467	590.478	606.473	572.467	662.5
tr (min)		18.16	16.37	33.7	37.24	33.98	34.29	35.05	30.44	16.8	15.36	15.19	13.83	20.63	18.33	18.71	16.78	16.63	15.11	20.42	18.11	20.16	17.88	18.26	16.26	20.57	20.07
Sph5+6-20C-3	20	14205835806	4469525126	88219145	63209947	349292023	418544538	72990848	73506721	5584902571	3354605495	4200251234	3519405598	1374764668	92823779	323504658	36089975	74704839	49909654	107315156	0	106449443	30123442	5149836	9304168	238124786	268616585
Sph5+6-10C-3	10	15510206929	16264791317	6036951	2315021	103222215	0	0	112948279	708510551	1693719882	1210635903	3599510926	1630542931	1198000956	127512144	13239001	13512835	75032953	31627772	0	82024496	120588844	0	0	219165578	184783923
Sph5+6-4C-3	4	15705530074	16297951954	4036665	2366345	57427737	0	0	33758213	1051146679	2097369402	1423591397	4086024814	1388651470	904366040	150622650	9619437	11267652	65799535	101236885	32001569	66571665	95788782	0	0	161823611	128248596

## Sheet: Table5_Methylovulum_Quinones
Table 5. Quinone data for Methylovulum psychrotolerans. All results are reported as response units.
Sample ID	Temperature (°C)	UQ-7:7	UQ-7:7	UQ-8:8	UQ-8:8	UQ-9:9	UQ-9:9	UQ-10:10
m/z		659.503	659.503	727.566	727.566	795.629	795.629	880.718
tr (min)		22.29	23.97	26.72	28.68	31.35	33.49	38.07
Sph5+6-20C-3	20	113380459	930647938	6692762077	39691886844	14636617	149644563	1587721
Sph5+6-10C-3	10	135860376	627193771	11769313291	40755398554	13714124	80246446	1811889
Sph5+6-4C-3	4	311550677	1340945256	14019607265	42699902866	10007047	47083697	2602321
